# Supplementary material for: Unraveling the Role of Hepatic PGC1α in Breast Cancer Invasion: A New Target for Therapeutic Intervention?
Source: Cells. 2023 Sep 19;12(18):2311. doi: 10.3390/cells12182311 (PMC10529029; doi:10.3390/cells12182311)
Supplement: Supplementary file 1 [file cells-12-02311-s001.zip]

Archive with 1 entries (1 files):
- cells-2580099-supplementary.pdf
